# Supplementary material for: Protective Effect of Memantine on Bergmann Glia and Purkinje Cells Morphology in Optogenetic Model of Neurodegeneration in Mice
Source: Int J Mol Sci. 2021 Jul 22;22(15):7822. doi: 10.3390/ijms22157822 (PMC8346112; doi:10.3390/ijms22157822)
Supplement: Supplementary file 1 [file ijms-22-07822-s001.zip]

Archive with 1 entries (1 files):
- ijms-1290174-supplementary.pdf
